# Supplementary material for: Integrating Artificial Intelligence Tools in the Clinical Research Setting: The Ovarian Cancer Use Case
Source: Diagnostics (Basel). 2023 Aug 30;13(17):2813. doi: 10.3390/diagnostics13172813 (PMC10486639; doi:10.3390/diagnostics13172813)
Supplement: Supplementary file 1 [file diagnostics-13-02813-s001.zip]

Archive with 1 entries (1 files):
- diagnostics-2494218-supplementary.mov
